# Supplementary material for: Optimization of Sugar Extraction Process from Date Waste Using Full Factorial Design Toward Its Use for New Biotechnological Applications
Source: BioTech (Basel). 2024 Oct 3;13(4):39. doi: 10.3390/biotech13040039 (PMC11503435; doi:10.3390/biotech13040039)
Supplement: Supplementary file 1 [file biotech-13-00039-s001.zip]

Archive with 1 entries (1 files):
- biotech-3197848-supplementary.pdf
